# Supplementary material for: Computer-Assisted Radiographic Calculation of Spinal Curvature in Brachycephalic “Screw-Tailed” Dog Breeds with Congenital Thoracic Vertebral Malformations: Reliability and Clinical Evaluation
Source: PLoS One. 2014 Sep 8;9(9):e106957. doi: 10.1371/journal.pone.0106957 (PMC4157857; doi:10.1371/journal.pone.0106957)
Supplement: Data S1 — The data used in the present study is available as a supplementary file. (XLSX) [file pone.0106957.s001.xlsx]

## Sheet: Sheet1
Case #	Vertebra	KA 1	SA1	KA2	SA 2	KA 1	SA1	KA2	SA 2	KA 1	SA1	KA2	SA 2	Breed	Age (m)	Sex	Grade*
234856	T9	52.2	2.1	47.3	0.8	57.3	4.2	59.6	1.04	50.3	0.3	54.537	1.035	pug	33	MN	2
231238	T9	7.76	0.8	4.1	1.5	13.7	1.5	8.2	0.81	11	0.2	11.382	0.789	Bulldog	5	M	0
225457	T7	2.6	3.1	3.6	3.5	2.9	9.7	2.2	8.7	3.439	9.913	4.266	6.502	Bulldog	9	M	0
225457	T12	10.5	4	10.8	2.5	13.8	0.15	18.3	0	15.242	3.926	12.99	0.652	x	x	x	x
228492	T8	4.5	1.5	1.8	0.9	14.2	0.5	8.9	1.2	9.005	0.14	15.4	1.392	Pug	15	M	0
222638	T8	49	41.4	49.8	39	52.3	34	54.1	44.8	45.298	49.717	40.668	43.372	Pug	9	F	2
223717	T8	57.7	1	58.1	2.1	66.7	2.6	61.8	1.2	62.6	3.05	53.925	10.871	Pug	5	M	2
225898	T12	7.7	13.2	12.8	8.4	15.2	8.6	18.2	13.9	13.891	10.165	22.329	11.919	Bulldog	61	M	4
234429	T8	73.5	13.8	74.2	12.3	82.5	9.4	75.7	15.3	87	14.1	86.347	24.005	Pug	7	F	2
226147	T7	1.5	3.1	1.5	4.1	0.5	6.9	3.6	9.7	1.678	13.212	0.02	6.376	Boston T.	48	M	0
226147	T10	4	3	7.9	2.1	1.5	3.4	5.6	3.2	8.627	0.097	12.847	2.844	x	x	x	x
224496	T6	8.16	1.2	8.5	0.2	13.4	1.3	6.2	1.4	20.9	2.16	26.637	2.812	Bulldog	18	M	0
224496	T9	30.16	0.3	29.8	4.5	22.7	3.8	29.5	7.6	29.2	0.5	34.406	9.756	x	x	x	x
224496	T12	14.7	0.2	12.4	0.4	14.1	2.3	18.3	2.7	17.1	0.6	13.769	4.34	x	x	x	x
233018	T8	30	0.5	35.7	0.8	27.5	1.1	35	0.4	32	0.3	20.22	2.841	Boston T.	28	M	0
231305	T8	55.3	0.4	56.7	1	50.4	3.1	54.8	4	57.027	4.604	52.942	4.553	Pug	60	F	2
224689	T5	12.3	3.7	8.5	2	13.1	0.4	10.9	1	26.299	7.663	25.677	0.706	Bulldog	27	M	0
224689	T7	1.7	1.5	0.4	2	2.4	2	1.9	2.5	9.027	0.056	1.188	0.612	x	x	x	x
224689	T12	26.4	3.2	31.6	4.1	28.1	1.5	25	2.7	17.779	0.203	16.782	1.127	x	x	x	x
235093	T8	37.8	5.3	36.7	2.6	41.1	2.7	44.9	3.4	37.043	7.325	40.047	3.418	Pug	6	F	2
230855	T7	46.5	2.5	43.3	1.6	52	4.7	56.2	5.9	46.673	5.253	51.788	0.952	Pug	44	FN	3
224009	T9	20.2	0.9	19.2	0.5	22.3	1.6	23.7	7.1	25.289	9.432	28.081	3.135	Bulldog	7	M	0
222645	T7	1.4	2.3	1.2	2.9	13	3.8	6.7	1.6	6.672	2.479	4.919	7.075	Bulldog	20	M	0
222645	T10	13.5	1.3	13	0.6	19.9	4.8	23.3	1.6	23.595	2.28	20.502	1.046	x	x	x	x
225391	T9	8.5	0.6	12.1	0	21.7	8.4	18.9	8.6	15.2	0.3	19.452	0.579	Bulldog	90	M	2
224113	T12	34.7	24.5	34.5	21.8	35.6	17.5	29.5	21.6	26.405	24.646	24.872	25.688	Bulldog	20	M	2
224386	T7	52.2	3.3	52.9	3.2	62.3	1.1	70.7	0	68.899	0.797	55.388	5.546	Pug	4	M	2
206982	T8	14	1.2	10.1	0	18.4	4	21.6	3.3	15.041	0	14.041	2.165	Pug	170	MN	0
231369	T4	7.7	1.1	7.2	2	0.3	5.8	2.4	9.3	8.257	9.852	11.091	6.452	Bulldog	26	M	0
231369	T10	10.8	3.6	11	4.2	16.3	1.7	14.1	1.2	13.86	0.886	11.652	2.852	x	x	x	x
223444	T10	25.1	2.5	20.2	0.5	16.2	3.9	15.8	4.2	9.118	0.495	8.393	0.214	French B.	36	F	0
230540	T5	8.3	17.6	7.4	15.9	15.1	13	21	12.4	18.336	14.628	9.884	6.491	Boston T.	35	M	0
228389	T3	2.9	7.6	3.7	8.1	5.4	5.3	11.2	5.3	8.71	8.494	4.964	4.167	Bulldog	22	M	0
228389	T12	32	3.5	34.2	4.3	44.7	5.9	47.9	9.6	34.068	4.105	32.618	7.719	x	x	x	x
225199	T8	38.9	0.2	38.8	0	49.2	1.2	49.5	0.3	32.558	1.142	31.455	1.033	Pug	4	F	3
223525	T12	3	12.3	4.1	11.6	7.1	12	9.2	13.7	2.185	14.284	2.383	13.368	Bulldog	24	M	0
235264	T10	6	2.2	5.1	2	3.9	6.9	4.4	4.3	7.021	0	9.09	5.693	Bulldog	7	F	0
case#: case number
Vetebra: affected vertebra; T= Thoracic vertebra
Angle calculations: KA= Kyphotic angle ; SA= Scoliotic angle ; 1,2: first and second assessment
Observers:	RG
	JG
	JP
m: months
Affected dogs
F: female; M: male
FN:female neutered; MN: male neutered
x: same dog
*neurologic status
